# Supplementary material for: Discovery of a Novel Coronavirus in Swedish Bank Voles (Myodes glareolus)
Source: Viruses. 2022 Jun 1;14(6):1205. doi: 10.3390/v14061205 (PMC9230040; doi:10.3390/v14061205)
Supplement: Supplementary file 1 [file viruses-14-01205-s001.zip]

Archive with 1 entries (1 files):
- viruses-1715217-Supplementary.pdf
